# Supplementary material for: Changes in institution for mental diseases (IMD) ownership status and insurance acceptance over time
Source: Health Aff Sch. 2024 Jan 16;2(1):qxad089. doi: 10.1093/haschl/qxad089 (PMC10790904; doi:10.1093/haschl/qxad089)
Supplement: qxad089_Supplementary_Data [file qxad089_Supplementary_Data.zip]

Archive with 2 entries (2 files):
- ICMJE coi_disclosure ALL.docx
- NEW- APPENDIX.docx
